# Supplementary material for: Prognostic markers for the clinical course in the blood of patients with SARS-CoV-2 infection
Source: Eur J Med Res. 2022 Nov 21;27:255. doi: 10.1186/s40001-022-00864-z (PMC9676819; doi:10.1186/s40001-022-00864-z)
Supplement: Supplementary file 1 — Additional file 1: Table S1. Tests for deviation and tests for association from Hardy Weinberg equilibration. [file 40001_2022_864_MOESM1_ESM.xlsx]

## Sheet: Tabelle1
SNP (Allele, Haplotype)	Tests for deviation from Hardy-Weinberg equilibrium			Tests for association (C.I.: 95% convidence interval)
	whole group	Controls (mild disease)	Cases (moderate disease)	allele freq. difference	heterozyg.	homozyg.	allele positivity	Armitage's trend test
BG0_allele	n11=118 (91.56)	n11=70 (50.64)	n11=48 (41.02)	Risk allele 2
	n12=205 (257.87)	n12=111 (149.71)	n12=94 (107.95)
11: no Bloodgroup 0- allele	n22=208 (181.56)	n22=130 (110.64)	n22=78 (71.02)
	f_a1=0.42 +/-0.017	f_a1=0.40 +/-0.022	f_a1=0.43 +/-0.025	[1]<->[2]	[11]<->[12]	[11+]<->[22]	[11]<->[12+22]	common OR
12: one Bloodgroup 0- allele	F=0.20503	F=0.25858	F=0.12926	OR=0.890	OR=1.235	OR=0.875	OR=1.041	OR=0.920
	p=2.305e-06 (Pearson)	p=5.114e-06 (Pearson)	p=0.055202 (Pearson)	C.I.=[0.695-1.140]	C.I.=[0.781-1.954]	C.I.=[0.551-1.389]	C.I.=[0.686-1.578]
22: two Bloodgroup 0 alleles	p=2.293e-06 (Llr)	p=5.066e-06 (Llr)	p=0.055213 (Llr)	p=0.35688 (P)	p=0.36684	p=0.57120	p=0.85060	p=0.40130
	p=3.039e-06 (Exact)	p=6.505e-06 (Exact)	p=0.055309 (Exact)	Risk allele 1
				[2]<->[1]	[22]<->[12]	[22]<->[11]	[11+12]<->[22]	common OR
				OR=1.123	OR=1.411	OR=1.143	OR=1.308	OR=1.086
				C.I.=[0.877-1.439]	C.I.=[0.953-2.090]	C.I.=[0.720-1.815]	C.I.=[0.915-1.868]
				p=0.35688 (P)	p=0.08510	p=0.57120	p=0.14001	p=0.40130
BGA_allele	n11=268 (266.95)	n11=165 (160.62)	n11=103 (106.40)	Risk allele 2
Number of Bloodgroup 0 alleles	n12=217 (219.09)	n12=117 (125.76)	n12=100 (93.19)
	n22=46 (44.95)	n22=29 (24.62)	n22=17 (20.40)
Bloodgroup A-alleles	f_a1=0.71 +/-0.014	f_a1=0.72 +/-0.019	f_a1=0.70 +/-0.021	[1]<->[2]	[11]<->[12]	[11+]<->[22]	[11]<->[12+22]	common OR
	F=0.00955	F=0.06968	F=-0.07307	OR=1.119	OR=1.369	OR=0.939	OR=1.284	OR=1.063
	p=0.825749 (Pearson)	p=0.219115 (Pearson)	p=0.278478 (Pearson)	C.I.=[0.856-1.462]	C.I.=[0.952-1.969]	C.I.=[0.492-1.794]	C.I.=[0.908-1.814]
	p=0.825976 (Llr)	p=0.223581 (Llr)	p=0.273618 (Llr)	p=0.41234 (P)	p=0.08949	p=0.84902	p=0.15680	p=0.41456
	p=0.833550 (Exact)	p=0.209856 (Exact)	p=0.340190 (Exact)	Risk allele 1
				[2]<->[1]	[22]<->[12]	[22]<->[11]	[11+12]<->[22]	common OR
				OR=0.894	OR=1.458	OR=1.065	OR=1.228	OR=0.942
				C.I.=[0.684-1.169]	C.I.=[0.757-2.808]	C.I.=[0.557-2.034]	C.I.=[0.657-2.295]
				p=0.41234 (P)	p=0.25788	p=0.84902	p=0.51915	p=0.41456
CCR5del	n11=439 (440.50)	n11=258 (257.60)	n11=180 (181.82)	Risk allele 2
	n12=92 (89.01)	n12=51 (51.79)	n12=40 (36.36)
CCR5Δ32	n22=3 (4.50)	n22=3 (2.60)	n22=0 (1.82)
	f_a1=0.91 +/-0.009	f_a1=0.91 +/-0.012	f_a1=0.91 +/-0.013	[1]<->[2]	[11]<->[12]	[11+]<->[22]	[11]<->[12+22]	common OR
	F=-0.03362	F=0.01532	F=-0.10000	OR=0.995	OR=1.124	OR=0.205	OR=1.062	OR=1.047
	p=0.437203 (Pearson)	p=0.786748 (Pearson)	p=0.138011 (Pearson)	C.I.=[0.651-1.520]	C.I.=[0.713-1.773]	C.I.=[0.011-3.985]	C.I.=[0.676-1.667]
	p=0.413294 (Llr)	p=0.790759 (Llr)	p=0.045320 (Llr)	p=0.98054 (P)	p=0.61446	p=0.14893	p=0.79461	p=0.98022
	p=0.605374 (Exact)	p=0.730791 (Exact)	p=0.228124 (Exact)	Risk allele 1
				[2]<->[1]	[22]<->[12]	[22]<->[11]	[11+12]<->[22]	common OR
				OR=1.005	OR=5.505	OR=4.888	OR=4.987	OR=1.206
				C.I.=[0.658-1.536]	C.I.=[0.276-109.648]	C.I.=[0.251-95.204]	C.I.=[0.256-97.034]
				p=0.98054 (P)	p=0.12975	p=0.14893	p=0.14469	p=0.98022
HLA_ABC_01	n11=454 (455.66)	n11=265 (266.77)	n11=187 (186.92)	Risk allele 2
	n12=73 (69.67)	n12=47 (43.46)	n12=26 (26.17)
A*01:01_B*08:01_C*07:01	n22=1 (2.66)	n22=0 (1.77)	n22=1 (0.92)
	f_a1=0.93 +/-0.008	f_a1=0.92 +/-0.010	f_a1=0.93 +/-0.012	[1]<->[2]	[11]<->[12]	[11+]<->[22]	[11]<->[12+22]	common OR
	F=-0.04775	F=-0.08146	F=0.00643	OR=0.859	OR=0.784	OR=4.248	OR=0.814	OR=0.962
	p=0.272577 (Pearson)	p=0.150208 (Pearson)	p=0.925076 (Pearson)	C.I.=[0.529-1.396]	C.I.=[0.469-1.311]	C.I.=[0.172-104.848]	C.I.=[0.489-1.354]
	p=0.216115 (Llr)	p=0.050263 (Llr)	p=0.926027 (Llr)	p=0.53986 (P)	p=0.35279	p=0.23461	p=0.42778	p=0.52980
	p=0.503060 (Exact)	p=0.236479 (Exact)	p=1.000000 (Exact)	Risk allele 1
				[2]<->[1]	[22]<->[12]	[22]<->[11]	[11+12]<->[22]	common OR
				OR=1.164	OR=0.186	OR=0.235	OR=0.228	OR=1.120
				C.I.=[0.716-1.890]	C.I.=[0.007-4.728]	C.I.=[0.010-5.810]	C.I.=[0.009-5.617]
				p=0.53986 (P)	p=0.18405	p=0.23461	p=0.22682	p=0.52980
HLA_ABC_02	n11=465 (464.06)	n11=276 (275.16)	n11=187 (186.92)	Risk allele 2
	n12=60 (61.88)	n12=34 (35.69)	n12=26 (26.17)
A*03:01_B*07:02_C*07:02	n22=3 (2.06)	n22=2 (1.16)	n22=1 (0.92)
	f_a1=0.94 +/-0.008	f_a1=0.94 +/-0.010	f_a1=0.93 +/-0.012	[1]<->[2]	[11]<->[12]	[11+]<->[22]	[11]<->[12+22]	common OR
	F=0.03030	F=0.04724	F=0.00643	OR=1.079	OR=1.129	OR=0.738	OR=1.107	OR=1.057
	p=0.486234 (Pearson)	p=0.404015 (Pearson)	p=0.925076 (Pearson)	C.I.=[0.652-1.788]	C.I.=[0.656-1.943]	C.I.=[0.066-8.197]	C.I.=[0.650-1.885]
	p=0.510787 (Llr)	p=0.443697 (Llr)	p=0.926027 (Llr)	p=0.76631 (P)	p=0.66227	p=0.80391	p=0.70827	p=0.76965
	p=0.446661 (Exact)	p=0.313449 (Exact)	p=1.000000 (Exact)	Risk allele 1
				[2]<->[1]	[22]<->[12]	[22]<->[11]	[11+12]<->[22]	common OR
				OR=0.926	OR=1.529	OR=1.355	OR=1.374	OR=0.951
				C.I.=[0.559-1.534]	C.I.=[0.131-17.797]	C.I.=[0.122-15.052]	C.I.=[0.124-15.251]
				p=0.76631 (P)	p=0.73268	p=0.80391	p=0.79492	p=0.76965
HLA_ABC_03	n11=471 (471.59)	n11=281 (281.77)	n11=188 (187.85)	Risk allele 2
	n12=56 (54.81)	n12=31 (29.46)	n12=25 (25.30)
A*02:01_B*44:02_C*05:01	n22=1 (1.59)	n22=0 (0.77)	n22=1 (0.85)
	f_a1=0.95 +/-0.007	f_a1=0.95 +/-0.008	f_a1=0.94 +/-0.012	[1]<->[2]	[11]<->[12]	[11+]<->[22]	[11]<->[12+22]	common OR
	F=-0.02163	F=-0.05228	F=0.01173	OR=1.288	OR=1.205	OR=4.480	OR=1.254	OR=1.470
	p=0.619184 (Pearson)	p=0.355805 (Pearson)	p=0.863757 (Pearson)	C.I.=[0.757-2.191]	C.I.=[0.690-2.107]	C.I.=[0.182-110.561]	C.I.=[0.721-2.179]
	p=0.596163 (Llr)	p=0.202909 (Llr)	p=0.866931 (Llr)	p=0.34939 (P)	p=0.51151	p=0.22223	p=0.42236	p=0.34406
	p=1.000000 (Exact)	p=1.000000 (Exact)	p=0.583078 (Exact)	Risk allele 1
				[2]<->[1]	[22]<->[12]	[22]<->[11]	[11+12]<->[22]	common OR
				OR=0.776	OR=0.270	OR=0.223	OR=0.228	OR=0.762
				C.I.=[0.456-1.321]	C.I.=[0.011-6.910]	C.I.=[0.009-5.508]	C.I.=[0.009-5.617]
				p=0.34939 (P)	p=0.27062	p=0.22223	p=0.22682	p=0.34406
HLA_ABC_04	n11=493 (493.58)	n11=283 (283.67)	n11=208 (208.04)	Risk allele 2
	n12=35 (33.84)	n12=29 (27.65)	n12=6 (5.92)
A*02:01_B*07:02_C*07:02	n22=0 (0.58)	n22=0 (0.67)	n22=0 (0.04)
	f_a1=0.97 +/-0.005	f_a1=0.95 +/-0.008	f_a1=0.99 +/-0.006	[1]<->[2]	[11]<->[12]	[11+]<->[22]	[11]<->[12+22]	common OR
	F=-0.03428	F=-0.04874	F=-0.01422	OR=0.292	OR=0.281	OR=1.360	OR=0.281	OR=0.281
	p=0.430874 (Pearson)	p=0.389287 (Pearson)	p=0.835236 (Pearson)	C.I.=[0.120-0.709]	C.I.=[0.115-0.690]	C.I.=[0.027-68.805]	C.I.=[0.115-0.690]
	p=0.273314 (Llr)	p=0.234393 (Llr)	p=0.770225 (Llr)	p=0.00393 (P)	p=0.00334	p=1.00000	p=0.00334	p=0.00334
	p=1.000000 (Exact)	p=1.000000 (Exact)	p=1.000000 (Exact)	Risk allele 1
				[2]<->[1]	[22]<->[12]	[22]<->[11]	[11+12]<->[22]	common OR
				OR=3.428	OR=0.220	OR=0.735	OR=0.686	OR=2.581
				C.I.=[1.411-8.330]	C.I.=[0.004-12.162]	C.I.=[0.015-37.216]	C.I.=[0.014-34.726]
				p=0.00393 (P)	p=1.00000	p=1.00000	p=1.00000	p=0.00334
HLA_ABC_05	n11=505 (502.32)	n11=299 (297.18)	n11=204 (203.14)	Risk allele 2
	n12=20 (25.36)	n12=11 (14.64)	n12=9 (10.72)
A*02:01_B*40:01_C*03:04	n22=3 (0.32)	n22=2 (0.18)	n22=1 (0.14)
	f_a1=0.98 +/-0.005	f_a1=0.98 +/-0.007	f_a1=0.97 +/-0.008	[1]<->[2]	[11]<->[12]	[11+]<->[22]	[11]<->[12+22]	common OR
	F=0.21135	F=0.24860	F=0.16024	OR=1.071	OR=1.199	OR=0.733	OR=1.127	OR=1.020
	p=1.195e-06 (Pearson)	p=0.000011 (Pearson)	p=0.019076 (Pearson)	C.I.=[0.487-2.355]	C.I.=[0.488-2.946]	C.I.=[0.066-8.135]	C.I.=[0.485-2.620]
	p=0.002287 (Llr)	p=0.008207 (Llr)	p=0.114538 (Llr)	p=0.86453 (P)	p=0.69164	p=0.79942	p=0.78031	p=0.87680
	p=0.002579 (Exact)	p=0.009971 (Exact)	p=0.123440 (Exact)	Risk allele 1
				[2]<->[1]	[22]<->[12]	[22]<->[11]	[11+12]<->[22]	common OR
				OR=0.934	OR=1.636	OR=1.365	OR=1.374	OR=0.990
				C.I.=[0.425-2.053]	C.I.=[0.127-21.104]	C.I.=[0.123-15.148]	C.I.=[0.124-15.251]
				p=0.86453 (P)	p=0.70386	p=0.79942	p=0.79492	p=0.87680
HLA_ABC_06	n11=511 (511.14)	n11=299 (299.14)	n11=210 (210.02)	Risk allele 2
	n12=17 (16.73)	n12=13 (12.73)	n12=4 (3.96)
A*02:01_B*13:02_C*06:02	n22=0 (0.14)	n22=0 (0.14)	n22=0 (0.02)
	f_a1=0.98 +/-0.004	f_a1=0.98 +/-0.006	f_a1=0.99 +/-0.005	[1]<->[2]	[11]<->[12]	[11+]<->[22]	[11]<->[12+22]	common OR
	F=-0.01636	F=-0.02128	F=-0.00943	OR=0.443	OR=0.438	OR=1.423	OR=0.438	OR=0.438
	p=0.706941 (Pearson)	p=0.707051 (Pearson)	p=0.890235 (Pearson)	C.I.=[0.144-1.369]	C.I.=[0.141-1.362]	C.I.=[0.028-71.989]	C.I.=[0.141-1.362]
	p=0.597907 (Llr)	p=0.598927 (Llr)	p=0.845973 (Llr)	p=0.14661 (P)	p=0.14328	p=1.00000	p=0.14328	p=0.14328
	p=1.000000 (Exact)	p=1.000000 (Exact)	p=1.000000 (Exact)	Risk allele 1
				[2]<->[1]	[22]<->[12]	[22]<->[11]	[11+12]<->[22]	common OR
				OR=2.255	OR=0.333	OR=0.703	OR=0.686	OR=1.626
				C.I.=[0.730-6.964]	C.I.=[0.006-19.373]	C.I.=[0.014-35.561]	C.I.=[0.014-34.726]
				p=0.14661 (P)	p=1.00000	p=1.00000	p=1.00000	p=0.14328
HLA_ABC_07	n11=511 (510.15)	n11=303 (303.06)	n11=206 (205.09)	Risk allele 2
	n12=16 (17.69)	n12=9 (8.87)	n12=7 (8.81)
A*24:02_B*07:02_C*07:02	n22=1 (0.15)	n22=0 (0.06)	n22=1 (0.09)
	f_a1=0.98 +/-0.004	f_a1=0.99 +/-0.005	f_a1=0.98 +/-0.008	[1]<->[2]	[11]<->[12]	[11+]<->[22]	[11]<->[12+22]	common OR
	F=0.09570	F=-0.01463	F=0.20552	OR=1.468	OR=1.144	OR=4.409	OR=1.307	OR=1.967
	p=0.027882 (Pearson)	p=0.796028 (Pearson)	p=0.002643 (Pearson)	C.I.=[0.578-3.728]	C.I.=[0.419-3.121]	C.I.=[0.179-108.764]	C.I.=[0.496-3.444]
	p=0.135794 (Llr)	p=0.716664 (Llr)	p=0.068880 (Llr)	p=0.41707 (P)	p=0.79257	p=0.22588	p=0.58653	p=0.43817
	p=0.136995 (Exact)	p=1.000000 (Exact)	p=0.082243 (Exact)	Risk allele 1
				[2]<->[1]	[22]<->[12]	[22]<->[11]	[11+12]<->[22]	common OR
				OR=0.681	OR=0.263	OR=0.227	OR=0.228	OR=0.699
				C.I.=[0.268-1.731]	C.I.=[0.009-7.431]	C.I.=[0.009-5.595]	C.I.=[0.009-5.617]
				p=0.41707 (P)	p=0.27426	p=0.22588	p=0.22682	p=0.43817
HLA_ABC_08	n11=514 (514.09)	n11=304 (304.05)	n11=208 (208.04)	Risk allele 2
	n12=14 (13.81)	n12=8 (7.90)	n12=6 (5.92)
A*02:01_B*35:01_C*04:01	n22=0 (0.09)	n22=0 (0.05)	n22=0 (0.04)
	f_a1=0.99 +/-0.003	f_a1=0.99 +/-0.004	f_a1=0.99 +/-0.006	[1]<->[2]	[11]<->[12]	[11+]<->[22]	[11]<->[12+22]	common OR
	F=-0.01344	F=-0.01299	F=-0.01422	OR=1.095	OR=1.096	OR=1.460	OR=1.096	OR=1.096
	p=0.757528 (Pearson)	p=0.818561 (Pearson)	p=0.835236 (Pearson)	C.I.=[0.377-3.178]	C.I.=[0.375-3.206]	C.I.=[0.029-73.893]	C.I.=[0.375-3.206]
	p=0.664498 (Llr)	p=0.747200 (Llr)	p=0.770225 (Llr)	p=0.86768 (P)	p=0.86679	p=1.00000	p=0.86679	p=0.86679
	p=1.000000 (Exact)	p=1.000000 (Exact)	p=1.000000 (Exact)	Risk allele 1
				[2]<->[1]	[22]<->[12]	[22]<->[11]	[11+12]<->[22]	common OR
				OR=0.913	OR=0.765	OR=0.685	OR=0.686	OR=0.875
				C.I.=[0.315-2.652]	C.I.=[0.013-43.926]	C.I.=[0.014-34.645]	C.I.=[0.014-34.726]
				p=0.86768 (P)	p=1.00000	p=1.00000	p=1.00000	p=0.86679
HLA_ABC_09	n11=516 (516.07)	n11=306 (306.03)	n11=208 (208.04)	Risk allele 2
	n12=12 (11.86)	n12=6 (5.94)	n12=6 (5.92)
A*01:01_B*35:01_C*04:01	n22=0 (0.07)	n22=0 (0.03)	n22=0 (0.04)
	f_a1=0.99 +/-0.003	f_a1=0.99 +/-0.004	f_a1=0.99 +/-0.006	[1]<->[2]	[11]<->[12]	[11+]<->[22]	[11]<->[12+22]	common OR
	F=-0.01149	F=-0.00971	F=-0.01422	OR=1.464	OR=1.471	OR=1.470	OR=1.471	OR=1.471
	p=0.791689 (Pearson)	p=0.863838 (Pearson)	p=0.835236 (Pearson)	C.I.=[0.469-4.571]	C.I.=[0.468-4.624]	C.I.=[0.029-74.377]	C.I.=[0.468-4.624]
	p=0.710344 (Llr)	p=0.809278 (Llr)	p=0.770225 (Llr)	p=0.56223 (F)	p=0.50635	p=1.00000	p=0.50635	p=0.50635
	p=1.000000 (Exact)	p=1.000000 (Exact)	p=1.000000 (Exact)	Risk allele 1
				[2]<->[1]	[22]<->[12]	[22]<->[11]	[11+12]<->[22]	common OR
				OR=0.683	OR=1.000	OR=0.680	OR=0.686	OR=0.724
				C.I.=[0.219-2.132]	C.I.=[0.017-58.434]	C.I.=[0.013-34.419]	C.I.=[0.014-34.726]
				p=0.56223 (F)	p=1.00000	p=1.00000	p=1.00000	p=0.50635
HLA_ABC_10	n11=513 (513.11)	n11=302 (302.08)	n11=209 (209.03)	Risk allele 2
	n12=15 (14.79)	n12=10 (9.84)	n12=5 (4.94)
A*02:01_B*15:01_C*03:03	n22=0 (0.11)	n22=0 (0.08)	n22=0 (0.03)
	f_a1=0.99 +/-0.004	f_a1=0.98 +/-0.005	f_a1=0.99 +/-0.005	[1]<->[2]	[11]<->[12]	[11+]<->[22]	[11]<->[12+22]	common OR
	F=-0.01441	F=-0.01629	F=-0.01182	OR=0.726	OR=0.722	OR=1.444	OR=0.722	OR=0.722
	p=0.740570 (Pearson)	p=0.773592 (Pearson)	p=0.862717 (Pearson)	C.I.=[0.246-2.139]	C.I.=[0.243-2.144]	C.I.=[0.029-73.057]	C.I.=[0.243-2.144]
	p=0.641992 (Llr)	p=0.686524 (Llr)	p=0.807919 (Llr)	p=0.55940 (P)	p=0.55653	p=1.00000	p=0.55653	p=0.55653
	p=1.000000 (Exact)	p=1.000000 (Exact)	p=1.000000 (Exact)	Risk allele 1
				[2]<->[1]	[22]<->[12]	[22]<->[11]	[11+12]<->[22]	common OR
				OR=1.378	OR=0.524	OR=0.693	OR=0.686	OR=1.158
				C.I.=[0.468-4.060]	C.I.=[0.009-30.168]	C.I.=[0.014-35.041]	C.I.=[0.014-34.726]
				p=0.55940 (P)	p=1.00000	p=1.00000	p=1.00000	p=0.55653
HLA_ABC_11	n11=516 (516.07)	n11=305 (305.04)	n11=209 (209.03)	Risk allele 2
	n12=12 (11.86)	n12=7 (6.92)	n12=5 (4.94)
A*03:01_B*35:01_C*04:01	n22=0 (0.07)	n22=0 (0.04)	n22=0 (0.03)
	f_a1=0.99 +/-0.003	f_a1=0.99 +/-0.004	f_a1=0.99 +/-0.005	[1]<->[2]	[11]<->[12]	[11+]<->[22]	[11]<->[12+22]	common OR
	F=-0.01149	F=-0.01135	F=-0.01182	OR=1.042	OR=1.042	OR=1.458	OR=1.042	OR=1.042
	p=0.791689 (Pearson)	p=0.841170 (Pearson)	p=0.862717 (Pearson)	C.I.=[0.328-3.305]	C.I.=[0.326-3.329]	C.I.=[0.029-73.781]	C.I.=[0.326-3.329]
	p=0.710344 (Llr)	p=0.778087 (Llr)	p=0.807919 (Llr)	p=1.00022 (F)	p=0.94414	p=1.00000	p=0.94414	p=0.94414
	p=1.000000 (Exact)	p=1.000000 (Exact)	p=1.000000 (Exact)	Risk allele 1
				[2]<->[1]	[22]<->[12]	[22]<->[11]	[11+12]<->[22]	common OR
				OR=0.960	OR=0.733	OR=0.686	OR=0.686	OR=0.899
				C.I.=[0.303-3.044]	C.I.=[0.013-43.003]	C.I.=[0.014-34.697]	C.I.=[0.014-34.726]
				p=1.00022 (F)	p=1.00000	p=1.00000	p=1.00000	p=0.94414
HLA_ABC_12	n11=519 (519.04)	n11=309 (309.01)	n11=208 (208.04)	Risk allele 2
	n12=9 (8.92)	n12=3 (2.99)	n12=6 (5.92)
A*01:01_B*57:01_C*06:02	n22=0 (0.04)	n22=0 (0.01)	n22=0 (0.04)
	f_a1=0.99 +/-0.003	f_a1=1.00 +/-0.003	f_a1=0.99 +/-0.006	[1]<->[2]	[11]<->[12]	[11+]<->[22]	[11]<->[12+22]	common OR
	F=-0.00860	F=-0.00483	F=-0.01422	OR=2.943	OR=2.971	OR=1.484	OR=2.971	OR=2.971
	p=0.843420 (Pearson)	p=0.931998 (Pearson)	p=0.835236 (Pearson)	C.I.=[0.732-11.833]	C.I.=[0.735-12.013]	C.I.=[0.029-75.104]	C.I.=[0.735-12.013]
	p=0.780901 (Llr)	p=0.904177 (Llr)	p=0.770225 (Llr)	p=0.17205 (F)	p=0.10949	p=1.00000	p=0.10949	p=0.10949
	p=1.000000 (Exact)	p=1.000000 (Exact)	p=1.000000 (Exact)	Risk allele 1
				[2]<->[1]	[22]<->[12]	[22]<->[11]	[11+12]<->[22]	common OR
				OR=0.340	OR=1.857	OR=0.674	OR=0.686	OR=0.501
				C.I.=[0.085-1.366]	C.I.=[0.030-115.438]	C.I.=[0.013-34.084]	C.I.=[0.014-34.726]
				p=0.17205 (F)	p=1.00000	p=1.00000	p=1.00000	p=0.10949
HLA_ABC_13	n11=518 (518.05)	n11=307 (307.02)	n11=209 (209.03)	Risk allele 2
	n12=10 (9.91)	n12=5 (4.96)	n12=5 (4.94)
A*02:01_B*15:01_C*03:04	n22=0 (0.05)	n22=0 (0.02)	n22=0 (0.03)
	f_a1=0.99 +/-0.003	f_a1=0.99 +/-0.004	f_a1=0.99 +/-0.005	[1]<->[2]	[11]<->[12]	[11+]<->[22]	[11]<->[12+22]	common OR
	F=-0.00956	F=-0.00808	F=-0.01182	OR=1.463	OR=1.469	OR=1.468	OR=1.469	OR=1.469
	p=0.826122 (Pearson)	p=0.886545 (Pearson)	p=0.862717 (Pearson)	C.I.=[0.421-5.086]	C.I.=[0.420-5.137]	C.I.=[0.029-74.263]	C.I.=[0.420-5.137]
	p=0.757170 (Llr)	p=0.840724 (Llr)	p=0.807919 (Llr)	p=0.53980 (F)	p=0.54488	p=1.00000	p=0.54488	p=0.54488
	p=1.000000 (Exact)	p=1.000000 (Exact)	p=1.000000 (Exact)	Risk allele 1
				[2]<->[1]	[22]<->[12]	[22]<->[11]	[11+12]<->[22]	common OR
				OR=0.683	OR=1.000	OR=0.681	OR=0.686	OR=0.730
				C.I.=[0.197-2.375]	C.I.=[0.017-59.993]	C.I.=[0.013-34.471]	C.I.=[0.014-34.726]
				p=0.53980 (F)	p=1.00000	p=1.00000	p=1.00000	p=0.54488
HLA_ABC_14	n11=518 (518.05)	n11=306 (306.03)	n11=210 (210.02)	Risk allele 2
	n12=10 (9.91)	n12=6 (5.94)	n12=4 (3.96)
A*11:01_B*35:01_C*04:01	n22=0 (0.05)	n22=0 (0.03)	n22=0 (0.02)
	f_a1=0.99 +/-0.003	f_a1=0.99 +/-0.004	f_a1=0.99 +/-0.005	[1]<->[2]	[11]<->[12]	[11+]<->[22]	[11]<->[12+22]	common OR
	F=-0.00956	F=-0.00971	F=-0.00943	OR=0.972	OR=0.971	OR=1.456	OR=0.971	OR=0.971
	p=0.826122 (Pearson)	p=0.863838 (Pearson)	p=0.890235 (Pearson)	C.I.=[0.273-3.464]	C.I.=[0.271-3.484]	C.I.=[0.029-73.669]	C.I.=[0.271-3.484]
	p=0.757170 (Llr)	p=0.809278 (Llr)	p=0.845973 (Llr)	p=1.00077 (F)	p=0.96452	p=1.00000	p=0.96452	p=0.96452
	p=1.000000 (Exact)	p=1.000000 (Exact)	p=1.000000 (Exact)	Risk allele 1
				[2]<->[1]	[22]<->[12]	[22]<->[11]	[11+12]<->[22]	common OR
				OR=1.029	OR=0.692	OR=0.687	OR=0.686	OR=0.930
				C.I.=[0.289-3.669]	C.I.=[0.011-41.777]	C.I.=[0.014-34.748]	C.I.=[0.014-34.726]
				p=1.00077 (F)	p=1.00000	p=1.00000	p=1.00000	p=0.96452
HLA_ABC_15	n11=518 (518.05)	n11=307 (307.02)	n11=209 (209.03)	Risk allele 2
	n12=10 (9.91)	n12=5 (4.96)	n12=5 (4.94)
A*02:01_B*08:01_C*07:01	n22=0 (0.05)	n22=0 (0.02)	n22=0 (0.03)
	f_a1=0.99 +/-0.003	f_a1=0.99 +/-0.004	f_a1=0.99 +/-0.005	[1]<->[2]	[11]<->[12]	[11+]<->[22]	[11]<->[12+22]	common OR
	F=-0.00956	F=-0.00808	F=-0.01182	OR=1.463	OR=1.469	OR=1.468	OR=1.469	OR=1.469
	p=0.826122 (Pearson)	p=0.886545 (Pearson)	p=0.862717 (Pearson)	C.I.=[0.421-5.086]	C.I.=[0.420-5.137]	C.I.=[0.029-74.263]	C.I.=[0.420-5.137]
	p=0.757170 (Llr)	p=0.840724 (Llr)	p=0.807919 (Llr)	p=0.53980 (F)	p=0.54488	p=1.00000	p=0.54488	p=0.54488
	p=1.000000 (Exact)	p=1.000000 (Exact)	p=1.000000 (Exact)	Risk allele 1
				[2]<->[1]	[22]<->[12]	[22]<->[11]	[11+12]<->[22]	common OR
				OR=0.683	OR=1.000	OR=0.681	OR=0.686	OR=0.730
				C.I.=[0.197-2.375]	C.I.=[0.017-59.993]	C.I.=[0.013-34.471]	C.I.=[0.014-34.726]
				p=0.53980 (F)	p=1.00000	p=1.00000	p=1.00000	p=0.54488
HLA_ABC_16	n11=523 (523.01)	n11=308 (308.01)	n11=213 (213.00)	Risk allele 2
	n12=5 (4.98)	n12=4 (3.97)	n12=1 (1.00)
A*02:01_B*51:01_C*15:02	n22=0 (0.01)	n22=0 (0.01)	n22=0 (0.00)
	f_a1=1.00 +/-0.002	f_a1=0.99 +/-0.003	f_a1=1.00 +/-0.002	[1]<->[2]	[11]<->[12]	[11+]<->[22]	[11]<->[12+22]	common OR
	F=-0.00476	F=-0.00645	F=-0.00234	OR=0.363	OR=0.362	OR=1.445	OR=0.362	OR=0.362
	p=0.912952 (Pearson)	p=0.909271 (Pearson)	p=0.972670 (Pearson)	C.I.=[0.040-3.259]	C.I.=[0.040-3.257]	C.I.=[0.029-73.105]	C.I.=[0.040-3.257]
	p=0.877428 (Llr)	p=0.872373 (Llr)	p=0.961403 (Llr)	p=0.67566 (F)	p=0.34413	p=1.00000	p=0.34413	p=0.34413
	p=1.000000 (Exact)	p=1.000000 (Exact)	p=1.000000 (Exact)	Risk allele 1
				[2]<->[1]	[22]<->[12]	[22]<->[11]	[11+12]<->[22]	common OR
				OR=2.755	OR=0.333	OR=0.692	OR=0.686	OR=1.259
				C.I.=[0.307-24.733]	C.I.=[0.004-25.407]	C.I.=[0.014-35.013]	C.I.=[0.014-34.726]
				p=0.67566 (F)	p=1.00000	p=1.00000	p=1.00000	p=0.34413
HLA_ABC_17	n11=519 (519.04)	n11=306 (306.03)	n11=212 (212.00)	Risk allele 2
	n12=9 (8.92)	n12=6 (5.94)	n12=2 (1.99)
A*01:01_B*07:02_C*07:02	n22=0 (0.04)	n22=0 (0.03)	n22=0 (0.00)
	f_a1=0.99 +/-0.003	f_a1=0.99 +/-0.004	f_a1=1.00 +/-0.003	[1]<->[2]	[11]<->[12]	[11+]<->[22]	[11]<->[12+22]	common OR
	F=-0.00860	F=-0.00971	F=-0.00469	OR=0.484	OR=0.481	OR=1.442	OR=0.481	OR=0.481
	p=0.843420 (Pearson)	p=0.863838 (Pearson)	p=0.945245 (Pearson)	C.I.=[0.097-2.407]	C.I.=[0.096-2.407]	C.I.=[0.029-72.974]	C.I.=[0.096-2.407]
	p=0.780901 (Llr)	p=0.809278 (Llr)	p=0.922805 (Llr)	p=0.48679 (F)	p=0.36282	p=1.00000	p=0.36282	p=0.36282
	p=1.000000 (Exact)	p=1.000000 (Exact)	p=1.000000 (Exact)	Risk allele 1
				[2]<->[1]	[22]<->[12]	[22]<->[11]	[11+12]<->[22]	common OR
				OR=2.068	OR=0.385	OR=0.693	OR=0.686	OR=1.290
				C.I.=[0.415-10.295]	C.I.=[0.006-25.204]	C.I.=[0.014-35.077]	C.I.=[0.014-34.726]
				p=0.48679 (F)	p=1.00000	p=1.00000	p=1.00000	p=0.36282
HLA_ABC_18	n11=518 (518.05)	n11=308 (308.01)	n11=208 (208.04)	Risk allele 2
	n12=10 (9.91)	n12=4 (3.97)	n12=6 (5.92)
A*02:01_B*18:01_C*07:01	n22=0 (0.05)	n22=0 (0.01)	n22=0 (0.04)
	f_a1=0.99 +/-0.003	f_a1=0.99 +/-0.003	f_a1=0.99 +/-0.006	[1]<->[2]	[11]<->[12]	[11+]<->[22]	[11]<->[12+22]	common OR
	F=-0.00956	F=-0.00645	F=-0.01422	OR=2.204	OR=2.221	OR=1.480	OR=2.221	OR=2.221
	p=0.826122 (Pearson)	p=0.909271 (Pearson)	p=0.835236 (Pearson)	C.I.=[0.618-7.857]	C.I.=[0.619-7.967]	C.I.=[0.029-74.862]	C.I.=[0.619-7.967]
	p=0.757170 (Llr)	p=0.872373 (Llr)	p=0.770225 (Llr)	p=0.33285 (F)	p=0.20934	p=1.00000	p=0.20934	p=0.20934
	p=1.000000 (Exact)	p=1.000000 (Exact)	p=1.000000 (Exact)	Risk allele 1
				[2]<->[1]	[22]<->[12]	[22]<->[11]	[11+12]<->[22]	common OR
				OR=0.454	OR=1.444	OR=0.676	OR=0.686	OR=0.575
				C.I.=[0.127-1.618]	C.I.=[0.024-87.163]	C.I.=[0.013-34.195]	C.I.=[0.014-34.726]
				p=0.33285 (F)	p=1.00000	p=1.00000	p=1.00000	p=0.20934
HLA_ABC_19	n11=515 (515.08)	n11=302 (302.08)	n11=211 (211.01)	Risk allele 2
	n12=13 (12.84)	n12=10 (9.84)	n12=3 (2.98)
A*02:01_B*27:05_C*02:02	n22=0 (0.08)	n22=0 (0.08)	n22=0 (0.01)
	f_a1=0.99 +/-0.003	f_a1=0.98 +/-0.005	f_a1=0.99 +/-0.004	[1]<->[2]	[11]<->[12]	[11+]<->[22]	[11]<->[12+22]	common OR
	F=-0.01246	F=-0.01629	F=-0.00706	OR=0.433	OR=0.429	OR=1.430	OR=0.429	OR=0.429
	p=0.774570 (Pearson)	p=0.773592 (Pearson)	p=0.917755 (Pearson)	C.I.=[0.119-1.584]	C.I.=[0.117-1.579]	C.I.=[0.028-72.365]	C.I.=[0.117-1.579]
	p=0.687288 (Llr)	p=0.686524 (Llr)	p=0.884299 (Llr)	p=0.19347 (P)	p=0.19067	p=1.00000	p=0.19067	p=0.19067
	p=1.000000 (Exact)	p=1.000000 (Exact)	p=1.000000 (Exact)	Risk allele 1
				[2]<->[1]	[22]<->[12]	[22]<->[11]	[11+12]<->[22]	common OR
				OR=2.307	OR=0.333	OR=0.699	OR=0.686	OR=1.541
				C.I.=[0.631-8.433]	C.I.=[0.006-20.161]	C.I.=[0.014-35.375]	C.I.=[0.014-34.726]
				p=0.19347 (P)	p=1.00000	p=1.00000	p=1.00000	p=0.19067
HLA_ABC_20	n11=516 (516.07)	n11=308 (308.01)	n11=206 (206.07)	Risk allele 2
	n12=12 (11.86)	n12=4 (3.97)	n12=8 (7.85)
A*02:01_B*57:01_C*06:02	n22=0 (0.07)	n22=0 (0.01)	n22=0 (0.07)
	f_a1=0.99 +/-0.003	f_a1=0.99 +/-0.003	f_a1=0.98 +/-0.006	[1]<->[2]	[11]<->[12]	[11+]<->[22]	[11]<->[12+22]	common OR
	F=-0.01149	F=-0.00645	F=-0.01905	OR=2.952	OR=2.990	OR=1.494	OR=2.990	OR=2.990
	p=0.791689 (Pearson)	p=0.909271 (Pearson)	p=0.780519 (Pearson)	C.I.=[0.883-9.867]	C.I.=[0.889-10.059]	C.I.=[0.030-75.589]	C.I.=[0.889-10.059]
	p=0.710344 (Llr)	p=0.872373 (Llr)	p=0.696262 (Llr)	p=0.07945 (F)	p=0.06382	p=1.00000	p=0.06382	p=0.06382
	p=1.000000 (Exact)	p=1.000000 (Exact)	p=1.000000 (Exact)	Risk allele 1
				[2]<->[1]	[22]<->[12]	[22]<->[11]	[11+12]<->[22]	common OR
				OR=0.339	OR=1.889	OR=0.669	OR=0.686	OR=0.469
				C.I.=[0.101-1.132]	C.I.=[0.032-112.062]	C.I.=[0.013-33.868]	C.I.=[0.014-34.726]
				p=0.07945 (F)	p=1.00000	p=1.00000	p=1.00000	p=0.06382
HLA_ABC_21	n11=519 (519.04)	n11=306 (306.03)	n11=211 (211.01)	Risk allele 2
	n12=9 (8.92)	n12=6 (5.94)	n12=3 (2.98)
A*03:01_B*40:01_C*03:04	n22=0 (0.04)	n22=0 (0.03)	n22=0 (0.01)
	f_a1=0.99 +/-0.003	f_a1=0.99 +/-0.004	f_a1=0.99 +/-0.004	[1]<->[2]	[11]<->[12]	[11+]<->[22]	[11]<->[12+22]	common OR
	F=-0.00860	F=-0.00971	F=-0.00706	OR=0.727	OR=0.725	OR=1.449	OR=0.725	OR=0.725
	p=0.843420 (Pearson)	p=0.863838 (Pearson)	p=0.917755 (Pearson)	C.I.=[0.181-2.923]	C.I.=[0.179-2.932]	C.I.=[0.029-73.320]	C.I.=[0.179-2.932]
	p=0.780901 (Llr)	p=0.809278 (Llr)	p=0.884299 (Llr)	p=0.74692 (F)	p=0.65068	p=1.00000	p=0.65068	p=0.65068
	p=1.000000 (Exact)	p=1.000000 (Exact)	p=1.000000 (Exact)	Risk allele 1
				[2]<->[1]	[22]<->[12]	[22]<->[11]	[11+12]<->[22]	common OR
				OR=1.375	OR=0.538	OR=0.690	OR=0.686	OR=1.081
				C.I.=[0.342-5.530]	C.I.=[0.009-33.470]	C.I.=[0.014-34.913]	C.I.=[0.014-34.726]
				p=0.74692 (F)	p=1.00000	p=1.00000	p=1.00000	p=0.65068
HLA_ABC_22	n11=520 (520.03)	n11=307 (307.02)	n11=211 (211.01)	Risk allele 2
	n12=8 (7.94)	n12=5 (4.96)	n12=3 (2.98)
A*29:02_B*44:03_C*16:01	n22=0 (0.03)	n22=0 (0.02)	n22=0 (0.01)
	f_a1=0.99 +/-0.003	f_a1=0.99 +/-0.004	f_a1=0.99 +/-0.004	[1]<->[2]	[11]<->[12]	[11+]<->[22]	[11]<->[12+22]	common OR
	F=-0.00763	F=-0.00808	F=-0.00706	OR=0.874	OR=0.873	OR=1.454	OR=0.873	OR=0.873
	p=0.860760 (Pearson)	p=0.886545 (Pearson)	p=0.917755 (Pearson)	C.I.=[0.208-3.676]	C.I.=[0.206-3.692]	C.I.=[0.029-73.559]	C.I.=[0.206-3.692]
	p=0.804814 (Llr)	p=0.840724 (Llr)	p=0.884299 (Llr)	p=1.00279 (F)	p=0.85342	p=1.00000	p=0.85342	p=0.85342
	p=1.000000 (Exact)	p=1.000000 (Exact)	p=1.000000 (Exact)	Risk allele 1
				[2]<->[1]	[22]<->[12]	[22]<->[11]	[11+12]<->[22]	common OR
				OR=1.144	OR=0.636	OR=0.688	OR=0.686	OR=0.969
				C.I.=[0.272-4.814]	C.I.=[0.010-40.073]	C.I.=[0.014-34.799]	C.I.=[0.014-34.726]
				p=1.00279 (F)	p=1.00000	p=1.00000	p=1.00000	p=0.85342
HLA_DRB_DQA_DQB_01	n11=436 (434.80)	n11=259 (257.77)	n11=175 (175.05)	Risk allele 2
	n12=89 (91.39)	n12=51 (53.46)	n12=38 (37.90)
DRB1*O7:01_DQA1*0201_DQB1*02:01	n22=6 (4.80)	n22=4 (2.77)	n22=2 (2.05)
	f_a1=0.90 +/-0.009	f_a1=0.91 +/-0.012	f_a1=0.90 +/-0.014	[1]<->[2]	[11]<->[12]	[11+]<->[22]	[11]<->[12+22]	common OR
	F=0.02620	F=0.04596	F=-0.00270	OR=1.044	OR=1.103	OR=0.740	OR=1.076	OR=1.019
	p=0.546018 (Pearson)	p=0.415385 (Pearson)	p=0.968420 (Pearson)	C.I.=[0.689-1.583]	C.I.=[0.695-1.750]	C.I.=[0.134-4.084]	C.I.=[0.686-1.688]
	p=0.558134 (Llr)	p=0.439038 (Llr)	p=0.968314 (Llr)	p=0.83949 (P)	p=0.67796	p=0.72878	p=0.74865	p=0.84150
	p=0.457269 (Exact)	p=0.334007 (Exact)	p=1.000000 (Exact)	Risk allele 1
				[2]<->[1]	[22]<->[12]	[22]<->[11]	[11+12]<->[22]	common OR
				OR=0.958	OR=1.490	OR=1.351	OR=1.374	OR=0.987
				C.I.=[0.632-1.452]	C.I.=[0.259-8.563]	C.I.=[0.245-7.458]	C.I.=[0.249-7.570]
				p=0.83949 (P)	p=0.65298	p=0.72878	p=0.71391	p=0.84150
HLA_DRB_DQA_DQB_02	n11=401 (405.45)	n11=238 (240.84)	n11=163 (164.39)	Risk allele 2
	n12=126 (117.09)	n12=74 (68.31)	n12=50 (47.22)
DRB1*15:01_DQA1*01:02_DQB1*06:02	n22=4 (8.45)	n22=2 (4.84)	n22=2 (3.39)
	f_a1=0.87 +/-0.010	f_a1=0.88 +/-0.013	f_a1=0.87 +/-0.016	[1]<->[2]	[11]<->[12]	[11+]<->[22]	[11]<->[12+22]	common OR
	F=-0.07607	F=-0.08326	F=-0.05890	OR=1.013	OR=0.987	OR=1.460	OR=0.999	OR=1.032
	p=0.079599 (Pearson)	p=0.140097 (Pearson)	p=0.387746 (Pearson)	C.I.=[0.699-1.467]	C.I.=[0.654-1.487]	C.I.=[0.204-10.471]	C.I.=[0.666-1.498]
	p=0.056703 (Llr)	p=0.103925 (Llr)	p=0.358725 (Llr)	p=0.94690 (P)	p=0.94851	p=0.70486	p=0.99626	p=0.94484
	p=0.111875 (Exact)	p=0.194480 (Exact)	p=0.542378 (Exact)	Risk allele 1
				[2]<->[1]	[22]<->[12]	[22]<->[11]	[11+12]<->[22]	common OR
				OR=0.987	OR=0.676	OR=0.685	OR=0.683	OR=0.973
				C.I.=[0.681-1.431]	C.I.=[0.092-4.955]	C.I.=[0.096-4.911]	C.I.=[0.095-4.884]
				p=0.94690 (P)	p=0.69811	p=0.70486	p=0.70211	p=0.94484
HLA_DRB_DQA_DQB_03	n11=427 (427.59)	n11=251 (252.36)	n11=174 (173.25)	Risk allele 2
	n12=99 (97.81)	n12=61 (58.27)	n12=38 (39.50)
DRB1*01:01_DQA1*01:01_DQB1*05:01	n22=5 (5.59)	n22=2 (3.36)	n22=3 (2.25)
	f_a1=0.90 +/-0.009	f_a1=0.90 +/-0.012	f_a1=0.90 +/-0.015	[1]<->[2]	[11]<->[12]	[11+]<->[22]	[11]<->[12+22]	common OR
	F=-0.01214	F=-0.04681	F=0.03792	OR=0.987	OR=0.899	OR=2.164	OR=0.939	OR=1.047
	p=0.779683 (Pearson)	p=0.406839 (Pearson)	p=0.578219 (Pearson)	C.I.=[0.659-1.479]	C.I.=[0.574-1.408]	C.I.=[0.358-13.085]	C.I.=[0.606-1.455]
	p=0.776556 (Llr)	p=0.376815 (Llr)	p=0.592750 (Llr)	p=0.95065 (P)	p=0.64057	p=0.38928	p=0.77754	p=0.95034
	p=1.000000 (Exact)	p=0.552854 (Exact)	p=0.468917 (Exact)	Risk allele 1
				[2]<->[1]	[22]<->[12]	[22]<->[11]	[11+12]<->[22]	common OR
				OR=1.013	OR=0.415	OR=0.462	OR=0.453	OR=0.980
				C.I.=[0.676-1.517]	C.I.=[0.066-2.601]	C.I.=[0.076-2.795]	C.I.=[0.075-2.734]
				p=0.95065 (P)	p=0.33454	p=0.38928	p=0.37592	p=0.95034
HLA_DRB_DQA_DQB_04	n11=427 (425.80)	n11=247 (249.68)	n11=178 (174.15)	Risk allele 2
	n12=97 (99.40)	n12=66 (60.64)	n12=31 (38.70)
DRB1*03:01_DQA1*05:01_DQB1*02:01	n22=7 (5.80)	n22=1 (3.68)	n22=6 (2.15)
	f_a1=0.90 +/-0.010	f_a1=0.89 +/-0.012	f_a1=0.90 +/-0.016	[1]<->[2]	[11]<->[12]	[11+]<->[22]	[11]<->[12+22]	common OR
	F=0.02413	F=-0.08845	F=0.19897	OR=0.915	OR=0.652	OR=8.326	OR=0.766	OR=1.168
	p=0.578213 (Pearson)	p=0.117055 (Pearson)	p=0.003529 (Pearson)	C.I.=[0.611-1.370]	C.I.=[0.408-1.041]	C.I.=[0.994-69.764]	C.I.=[0.491-1.196]
	p=0.587610 (Llr)	p=0.071587 (Llr)	p=0.011770 (Llr)	p=0.66597 (P)	p=0.07188	p=0.02001	p=0.24061	p=0.66963
	p=0.493457 (Exact)	p=0.149245 (Exact)	p=0.010030 (Exact)	Risk allele 1
				[2]<->[1]	[22]<->[12]	[22]<->[11]	[11+12]<->[22]	common OR
				OR=1.093	OR=0.078	OR=0.120	OR=0.111	OR=1.053
				C.I.=[0.730-1.636]	C.I.=[0.009-0.679]	C.I.=[0.014-1.006]	C.I.=[0.013-0.931]
				p=0.66597 (P)	p=0.00412	p=0.02001	p=0.01452	p=0.66963
HLA_DRB_DQA_DQB_05	n11=455 (452.17)	n11=271 (266.91)	n11=183 (184.19)	Risk allele 2
	n12=70 (75.67)	n12=37 (45.18)	n12=32 (29.62)
DRB1*11:01_DQA1*05:01_DQB1*03:01	n22=6 (3.17)	n22=6 (1.91)	n22=0 (1.19)
	f_a1=0.92 +/-0.008	f_a1=0.92 +/-0.012	f_a1=0.93 +/-0.012	[1]<->[2]	[11]<->[12]	[11+]<->[22]	[11]<->[12+22]	common OR
	F=0.07491	F=0.18099	F=-0.08040	OR=0.950	OR=1.281	OR=0.114	OR=1.102	OR=1.069
	p=0.084302 (Pearson)	p=0.001340 (Pearson)	p=0.238428 (Pearson)	C.I.=[0.598-1.510]	C.I.=[0.770-2.131]	C.I.=[0.006-2.033]	C.I.=[0.672-1.807]
	p=0.116974 (Llr)	p=0.007333 (Llr)	p=0.108520 (Llr)	p=0.82843 (P)	p=0.33982	p=0.04506	p=0.70008	p=0.83462
	p=0.114713 (Exact)	p=0.006301 (Exact)	p=0.612280 (Exact)	Risk allele 1
				[2]<->[1]	[22]<->[12]	[22]<->[11]	[11+12]<->[22]	common OR
				OR=1.053	OR=11.267	OR=8.786	OR=9.081	OR=1.511
				C.I.=[0.662-1.673]	C.I.=[0.611-207.761]	C.I.=[0.492-156.920]	C.I.=[0.509-162.047]
				p=0.82843 (P)	p=0.02759	p=0.04506	p=0.04150	p=0.83462
HLA_DRB_DQA_DQB_06	n11=495 (495.61)	n11=299 (299.18)	n11=194 (194.51)	Risk allele 2
	n12=36 (34.78)	n12=15 (14.64)	n12=21 (19.97)
DRB1*07:01_DQA1*02:01_DQB1*03:01	n22=0 (0.61)	n22=0 (0.18)	n22=0 (0.51)
	f_a1=0.97 +/-0.005	f_a1=0.98 +/-0.006	f_a1=0.95 +/-0.010	[1]<->[2]	[11]<->[12]	[11+]<->[22]	[11]<->[12+22]	common OR
	F=-0.03509	F=-0.02447	F=-0.05134	OR=2.098	OR=2.158	OR=1.540	OR=2.158	OR=2.158
	p=0.418779 (Pearson)	p=0.664574 (Pearson)	p=0.451533 (Pearson)	C.I.=[1.069-4.118]	C.I.=[1.086-4.288]	C.I.=[0.030-77.926]	C.I.=[1.086-4.288]
	p=0.261005 (Llr)	p=0.544598 (Llr)	p=0.298985 (Llr)	p=0.02789 (P)	p=0.02518	p=1.00000	p=0.02518	p=0.02518
	p=1.000000 (Exact)	p=1.000000 (Exact)	p=1.000000 (Exact)	Risk allele 1
				[2]<->[1]	[22]<->[12]	[22]<->[11]	[11+12]<->[22]	common OR
				OR=0.477	OR=1.387	OR=0.649	OR=0.685	OR=0.507
				C.I.=[0.243-0.935]	C.I.=[0.026-73.786]	C.I.=[0.013-32.865]	C.I.=[0.014-34.665]
				p=0.02789 (P)	p=1.00000	p=1.00000	p=1.00000	p=0.02518
HLA_DRB_DQA_DQB_07	n11=462 (462.27)	n11=268 (267.83)	n11=192 (191.67)	Risk allele 2
	n12=49 (48.46)	n12=44 (44.33)	n12=22 (22.66)
DRB1*13:01_DQA1*01:03_DQB1*06:03	n22=1 (1.27)	n22=2 (1.83)	n22=1 (0.67)
	f_a1=0.95 +/-0.007	f_a1=0.92 +/-0.011	f_a1=0.94 +/-0.011	[1]<->[2]	[11]<->[12]	[11+]<->[22]	[11]<->[12+22]	common OR
	F=-0.01114	F=0.00747	F=0.02915	OR=0.714	OR=0.698	OR=0.698	OR=0.698	OR=0.727
	p=0.800917 (Pearson)	p=0.894675 (Pearson)	p=0.669113 (Pearson)	C.I.=[0.431-1.185]	C.I.=[0.405-1.203]	C.I.=[0.063-7.752]	C.I.=[0.409-1.190]
	p=0.794082 (Llr)	p=0.895951 (Llr)	p=0.688061 (Llr)	p=0.19086 (P)	p=0.19361	p=0.76850	p=0.18496	p=0.19448
	p=1.000000 (Exact)	p=0.698058 (Exact)	p=0.493051 (Exact)	Risk allele 1
				[2]<->[1]	[22]<->[12]	[22]<->[11]	[11+12]<->[22]	common OR
				OR=1.400	OR=1.000	OR=1.433	OR=1.372	OR=1.369
				C.I.=[0.844-2.322]	C.I.=[0.086-11.640]	C.I.=[0.129-15.915]	C.I.=[0.124-15.224]
				p=0.19086 (P)	p=1.00000	p=0.76850	p=0.79603	p=0.19448
HLA_DRB_DQA_DQB_08	n11=481 (480.14)	n11=287 (286.62)	n11=192 (192.62)	Risk allele 2
	n12=45 (46.73)	n12=26 (26.75)	n12=23 (21.77)
DRB1*04:01_DQA1*03:01_DQB1*03:02	n22=2 (1.14)	n22=1 (0.62)	n22=0 (0.62)
	f_a1=0.95 +/-0.007	f_a1=0.96 +/-0.008	f_a1=0.95 +/-0.011	[1]<->[2]	[11]<->[12]	[11+]<->[22]	[11]<->[12+22]	common OR
	F=0.03695	F=0.02810	F=-0.05651	OR=1.211	OR=1.322	OR=0.498	OR=1.273	OR=1.261
	p=0.395914 (Pearson)	p=0.618591 (Pearson)	p=0.407322 (Pearson)	C.I.=[0.688-2.132]	C.I.=[0.733-2.386]	C.I.=[0.020-12.284]	C.I.=[0.709-2.287]
	p=0.438809 (Llr)	p=0.644602 (Llr)	p=0.254132 (Llr)	p=0.50669 (P)	p=0.35222	p=0.41373	p=0.41764	p=0.50468
	p=0.307841 (Exact)	p=0.467246 (Exact)	p=1.000000 (Exact)	Risk allele 1
				[2]<->[1]	[22]<->[12]	[22]<->[11]	[11+12]<->[22]	common OR
				OR=0.826	OR=2.660	OR=2.009	OR=2.062	OR=0.921
				C.I.=[0.469-1.454]	C.I.=[0.103-68.505]	C.I.=[0.081-49.565]	C.I.=[0.084-50.860]
				p=0.50669 (P)	p=0.35117	p=0.41373	p=0.40752	p=0.50468
HLA_DRB_DQA_DQB_09	n11=484 (484.73)	n11=288 (288.54)	n11=194 (192.62)	Risk allele 2
	n12=39 (37.55)	n12=26 (24.92)	n12=19 (21.77)
DRB1*11:04_DQA1*05:01_DQB1*03:01	n22=0 (0.73)	n22=0 (0.54)	n22=2 (0.62)
	f_a1=0.96 +/-0.006	f_a1=0.96 +/-0.008	f_a1=0.95 +/-0.012	[1]<->[2]	[11]<->[12]	[11+]<->[22]	[11]<->[12+22]	common OR
	F=-0.03873	F=-0.04319	F=0.12723	OR=1.308	OR=1.085	OR=7.416	OR=1.199	OR=1.698
	p=0.375780 (Pearson)	p=0.444082 (Pearson)	p=0.062103 (Pearson)	C.I.=[0.736-2.325]	C.I.=[0.584-2.015]	C.I.=[0.354-155.323]	C.I.=[0.656-2.192]
	p=0.219016 (Llr)	p=0.289215 (Llr)	p=0.127318 (Llr)	p=0.35818 (P)	p=0.79643	p=0.08583	p=0.55487	p=0.36691
	p=1.000000 (Exact)	p=1.000000 (Exact)	p=0.110510 (Exact)	Risk allele 1
				[2]<->[1]	[22]<->[12]	[22]<->[11]	[11+12]<->[22]	common OR
				OR=0.764	OR=0.147	OR=0.135	OR=0.136	OR=0.758
				C.I.=[0.430-1.358]	C.I.=[0.007-3.241]	C.I.=[0.006-2.824]	C.I.=[0.006-2.842]
				p=0.35818 (P)	p=0.10780	p=0.08583	p=0.08684	p=0.36691
HLA_DRB_DQA_DQB_10	n11=492 (492.58)	n11=291 (291.42)	n11=199 (199.30)	Risk allele 2
	n12=35 (33.84)	n12=23 (22.16)	n12=16 (15.40)
DRB1*04:01_DQA1*03:01_DQB1*03:02	n22=0 (0.58)	n22=0 (0.42)	n22=0 (0.30)
	f_a1=0.97 +/-0.005	f_a1=0.96 +/-0.007	f_a1=0.96 +/-0.009	[1]<->[2]	[11]<->[12]	[11+]<->[22]	[11]<->[12+22]	common OR
	F=-0.03435	F=-0.03802	F=-0.03865	OR=1.017	OR=1.017	OR=1.461	OR=1.017	OR=1.017
	p=0.430407 (Pearson)	p=0.500531 (Pearson)	p=0.570931 (Pearson)	C.I.=[0.531-1.948]	C.I.=[0.524-1.974]	C.I.=[0.029-73.943]	C.I.=[0.524-1.974]
	p=0.272843 (Llr)	p=0.349687 (Llr)	p=0.431601 (Llr)	p=0.96043 (P)	p=0.95965	p=1.00000	p=0.95965	p=0.95965
	p=1.000000 (Exact)	p=1.000000 (Exact)	p=1.000000 (Exact)	Risk allele 1
				[2]<->[1]	[22]<->[12]	[22]<->[11]	[11+12]<->[22]	common OR
				OR=0.984	OR=0.702	OR=0.684	OR=0.685	OR=0.953
				C.I.=[0.513-1.885]	C.I.=[0.013-37.208]	C.I.=[0.014-34.634]	C.I.=[0.014-34.665]
				p=0.96043 (P)	p=1.00000	p=1.00000	p=1.00000	p=0.95965
HLA_DRB_DQA_DQB_11	n11=496 (496.35)	n11=298 (298.20)	n11=196 (196.42)	Risk allele 2
	n12=27 (26.30)	n12=16 (15.59)	n12=19 (18.16)
DRB1*08:01_DQA1*04:01_DQB1*04:02	n22=0 (0.35)	n22=0 (0.20)	n22=0 (0.42)
	f_a1=0.97 +/-0.005	f_a1=0.97 +/-0.006	f_a1=0.96 +/-0.010	[1]<->[2]	[11]<->[12]	[11+]<->[22]	[11]<->[12+22]	common OR
	F=-0.02650	F=-0.02614	F=-0.04623	OR=1.768	OR=1.805	OR=1.519	OR=1.805	OR=1.805
	p=0.544545 (Pearson)	p=0.643171 (Pearson)	p=0.497869 (Pearson)	C.I.=[0.899-3.479]	C.I.=[0.906-3.596]	C.I.=[0.030-76.874]	C.I.=[0.906-3.596]
	p=0.397627 (Llr)	p=0.517762 (Llr)	p=0.348569 (Llr)	p=0.09469 (P)	p=0.08903	p=1.00000	p=0.08903	p=0.08903
	p=1.000000 (Exact)	p=1.000000 (Exact)	p=1.000000 (Exact)	Risk allele 1
				[2]<->[1]	[22]<->[12]	[22]<->[11]	[11+12]<->[22]	common OR
				OR=0.566	OR=1.182	OR=0.658	OR=0.685	OR=0.589
				C.I.=[0.287-1.113]	C.I.=[0.022-62.893]	C.I.=[0.013-33.313]	C.I.=[0.014-34.665]
				p=0.09469 (P)	p=1.00000	p=1.00000	p=1.00000	p=0.08903
HLA_DRB_DQA_DQB_12	n11=504 (503.34)	n11=297 (297.23)	n11=205 (205.12)	Risk allele 2
	n12=25 (26.31)	n12=17 (16.54)	n12=10 (9.77)
DRB1*13:02_DQA1*01:02_DQB1*06:04	n22=1 (0.34)	n22=0 (0.23)	n22=0 (0.12)
	f_a1=0.97 +/-0.005	f_a1=0.97 +/-0.006	f_a1=0.98 +/-0.007	[1]<->[2]	[11]<->[12]	[11+]<->[22]	[11]<->[12+22]	common OR
	F=0.04987	F=-0.02782	F=-0.02381	OR=0.856	OR=0.852	OR=1.448	OR=0.852	OR=0.852
	p=0.250904 (Pearson)	p=0.621992 (Pearson)	p=0.727002 (Pearson)	C.I.=[0.388-1.887]	C.I.=[0.383-1.899]	C.I.=[0.029-73.253]	C.I.=[0.383-1.899]
	p=0.345437 (Llr)	p=0.491585 (Llr)	p=0.625569 (Llr)	p=0.69919 (P)	p=0.69537	p=1.00000	p=0.69537	p=0.69537
	p=0.287987 (Exact)	p=1.000000 (Exact)	p=1.000000 (Exact)	Risk allele 1
				[2]<->[1]	[22]<->[12]	[22]<->[11]	[11+12]<->[22]	common OR
				OR=1.169	OR=0.600	OR=0.691	OR=0.685	OR=1.084
				C.I.=[0.530-2.577]	C.I.=[0.011-32.560]	C.I.=[0.014-34.952]	C.I.=[0.014-34.665]
				p=0.69919 (P)	p=1.00000	p=1.00000	p=1.00000	p=0.69537
HLA_DRB_DQA_DQB_13	n11=505 (504.19)	n11=299 (298.20)	n11=204 (204.14)	Risk allele 2
	n12=18 (19.62)	n12=14 (15.59)	n12=11 (10.72)
DRB1*14:54_DQA1*01:04_DQB1*05:03	n22=1 (0.19)	n22=1 (0.20)	n22=0 (0.14)
	f_a1=0.98 +/-0.004	f_a1=0.97 +/-0.007	f_a1=0.97 +/-0.008	[1]<->[2]	[11]<->[12]	[11+]<->[22]	[11]<->[12+22]	common OR
	F=0.08249	F=0.10212	F=-0.02625	OR=1.004	OR=1.152	OR=0.488	OR=1.075	OR=1.068
	p=0.058987 (Pearson)	p=0.070351 (Pearson)	p=0.700279 (Pearson)	C.I.=[0.461-2.185]	C.I.=[0.513-2.587]	C.I.=[0.020-12.043]	C.I.=[0.484-2.388]
	p=0.175780 (Llr)	p=0.184719 (Llr)	p=0.590980 (Llr)	p=0.99162 (P)	p=0.73233	p=0.40912	p=0.85930	p=0.99182
	p=0.168685 (Exact)	p=0.177938 (Exact)	p=1.000000 (Exact)	Risk allele 1
				[2]<->[1]	[22]<->[12]	[22]<->[11]	[11+12]<->[22]	common OR
				OR=0.996	OR=2.379	OR=2.048	OR=2.062	OR=1.196
				C.I.=[0.458-2.167]	C.I.=[0.088-64.050]	C.I.=[0.083-50.532]	C.I.=[0.084-50.860]
				p=0.99162 (P)	p=0.38250	p=0.40912	p=0.40752	p=0.99182
HLA_DRB_DQA_DQB_14	n11=512 (512.17)	n11=299 (298.20)	n11=211 (211.02)	Risk allele 2
	n12=19 (18.66)	n12=14 (15.59)	n12=4 (3.96)
DRB1*04:04_DQA1*03:01_DQB1*03:02	n22=0 (0.17)	n22=1 (0.20)	n22=0 (0.02)
	f_a1=0.98 +/-0.004	f_a1=0.97 +/-0.007	f_a1=0.99 +/-0.005	[1]<->[2]	[11]<->[12]	[11+]<->[22]	[11]<->[12+22]	common OR
	F=-0.01822	F=0.10212	F=-0.00939	OR=0.359	OR=0.405	OR=0.472	OR=0.378	OR=0.390
	p=0.674650 (Pearson)	p=0.070351 (Pearson)	p=0.890494 (Pearson)	C.I.=[0.119-1.082]	C.I.=[0.131-1.247]	C.I.=[0.019-11.643]	C.I.=[0.124-1.155]
	p=0.556309 (Llr)	p=0.184719 (Llr)	p=0.846331 (Llr)	p=0.05775 (P)	p=0.10411	p=0.40120	p=0.07662	p=0.06820
	p=1.000000 (Exact)	p=0.177938 (Exact)	p=1.000000 (Exact)	Risk allele 1
				[2]<->[1]	[22]<->[12]	[22]<->[11]	[11+12]<->[22]	common OR
				OR=2.784	OR=0.931	OR=2.119	OR=2.062	OR=3.292
				C.I.=[0.924-8.386]	C.I.=[0.032-27.096]	C.I.=[0.086-52.257]	C.I.=[0.084-50.860]
				p=0.05775 (P)	p=0.59573	p=0.40120	p=0.40752	p=0.06820
HLA_DRB_DQA_DQB_15	n11=512 (512.11)	n11=297 (297.23)	n11=213 (213.00)	Risk allele 2
	n12=15 (14.79)	n12=17 (16.54)	n12=2 (1.99)
DRB1*12:01_DQA1*05:01_DQB1*03:01	n22=0 (0.11)	n22=0 (0.23)	n22=0 (0.00)
	f_a1=0.99 +/-0.004	f_a1=0.97 +/-0.006	f_a1=1.00 +/-0.003	[1]<->[2]	[11]<->[12]	[11+]<->[22]	[11]<->[12+22]	common OR
	F=-0.01444	F=-0.02782	F=-0.00467	OR=0.168	OR=0.164	OR=1.393	OR=0.164	OR=0.164
	p=0.740326 (Pearson)	p=0.621992 (Pearson)	p=0.945373 (Pearson)	C.I.=[0.039-0.731]	C.I.=[0.038-0.718]	C.I.=[0.028-70.502]	C.I.=[0.038-0.718]
	p=0.641672 (Llr)	p=0.491585 (Llr)	p=0.922985 (Llr)	p=0.00700 (P)	p=0.00649	p=1.00000	p=0.00649	p=0.00649
	p=1.000000 (Exact)	p=1.000000 (Exact)	p=1.000000 (Exact)	Risk allele 1
				[2]<->[1]	[22]<->[12]	[22]<->[11]	[11+12]<->[22]	common OR
				OR=5.954	OR=0.143	OR=0.718	OR=0.685	OR=2.830
				C.I.=[1.369-25.905]	C.I.=[0.002-8.953]	C.I.=[0.014-36.310]	C.I.=[0.014-34.665]
				p=0.00700 (P)	p=1.00000	p=1.00000	p=1.00000	p=0.00649
HLA_DRB_DQA_DQB_16	n11=513 (513.15)	n11=304 (304.08)	n11=207 (207.07)	Risk allele 2
	n12=18 (17.69)	n12=10 (9.84)	n12=8 (7.85)
DRB1*13:03_DQA1*05:01_DQB1*03:01	n22=0 (0.15)	n22=0 (0.08)	n22=0 (0.07)
	f_a1=0.98 +/-0.004	f_a1=0.98 +/-0.005	f_a1=0.98 +/-0.006	[1]<->[2]	[11]<->[12]	[11+]<->[22]	[11]<->[12+22]	common OR
	F=-0.01724	F=-0.01618	F=-0.01896	OR=1.172	OR=1.175	OR=1.467	OR=1.175	OR=1.175
	p=0.691146 (Pearson)	p=0.774317 (Pearson)	p=0.781036 (Pearson)	C.I.=[0.459-2.993]	C.I.=[0.456-3.027]	C.I.=[0.029-74.250]	C.I.=[0.456-3.027]
	p=0.577459 (Llr)	p=0.687487 (Llr)	p=0.696947 (Llr)	p=0.74048 (P)	p=0.73829	p=1.00000	p=0.73829	p=0.73829
	p=1.000000 (Exact)	p=1.000000 (Exact)	p=1.000000 (Exact)	Risk allele 1
				[2]<->[1]	[22]<->[12]	[22]<->[11]	[11+12]<->[22]	common OR
				OR=0.854	OR=0.810	OR=0.681	OR=0.685	OR=0.838
				C.I.=[0.334-2.181]	C.I.=[0.014-45.222]	C.I.=[0.013-34.479]	C.I.=[0.014-34.665]
				p=0.74048 (P)	p=1.00000	p=1.00000	p=1.00000	p=0.73829
HLA_DRB_DQA_DQB_17	n11=516 (516.11)	n11=306 (306.05)	n11=208 (208.06)	Risk allele 2
	n12=15 (14.79)	n12=8 (7.90)	n12=7 (6.89)
DRB1*16:01_DQA1*01:02_DQB1*05:02	n22=0 (0.11)	n22=0 (0.05)	n22=0 (0.06)
	f_a1=0.99 +/-0.004	f_a1=0.99 +/-0.004	f_a1=0.98 +/-0.006	[1]<->[2]	[11]<->[12]	[11+]<->[22]	[11]<->[12+22]	common OR
	F=-0.01433	F=-0.01290	F=-0.01655	OR=1.283	OR=1.287	OR=1.470	OR=1.287	OR=1.287
	p=0.741298 (Pearson)	p=0.819144 (Pearson)	p=0.808278 (Pearson)	C.I.=[0.462-3.563]	C.I.=[0.460-3.604]	C.I.=[0.029-74.377]	C.I.=[0.460-3.604]
	p=0.642948 (Llr)	p=0.747989 (Llr)	p=0.733586 (Llr)	p=0.63236 (P)	p=0.62989	p=1.00000	p=0.62989	p=0.62989
	p=1.000000 (Exact)	p=1.000000 (Exact)	p=1.000000 (Exact)	Risk allele 1
				[2]<->[1]	[22]<->[12]	[22]<->[11]	[11+12]<->[22]	common OR
				OR=0.780	OR=0.882	OR=0.680	OR=0.685	OR=0.785
				C.I.=[0.281-2.166]	C.I.=[0.016-50.193]	C.I.=[0.013-34.419]	C.I.=[0.014-34.665]
				p=0.63236 (P)	p=1.00000	p=1.00000	p=1.00000	p=0.62989
HLA_DRB_DQA_DQB_18	n11=516 (516.07)	n11=307 (307.04)	n11=210 (210.03)	Risk allele 2
	n12=12 (11.86)	n12=7 (6.92)	n12=5 (4.94)
DRB1*09:01_DQA1*03:02_DQB1*03:03	n22=0 (0.07)	n22=0 (0.04)	n22=0 (0.03)
	f_a1=0.99 +/-0.003	f_a1=0.99 +/-0.004	f_a1=0.99 +/-0.005	[1]<->[2]	[11]<->[12]	[11+]<->[22]	[11]<->[12+22]	common OR
	F=-0.01149	F=-0.01127	F=-0.01176	OR=1.044	OR=1.044	OR=1.461	OR=1.044	OR=1.044
	p=0.791689 (Pearson)	p=0.841682 (Pearson)	p=0.863041 (Pearson)	C.I.=[0.329-3.310]	C.I.=[0.327-3.334]	C.I.=[0.029-73.909]	C.I.=[0.327-3.334]
	p=0.710344 (Llr)	p=0.778785 (Llr)	p=0.808363 (Llr)	p=1.00022 (F)	p=0.94177	p=1.00000	p=0.94177	p=0.94177
	p=1.000000 (Exact)	p=1.000000 (Exact)	p=1.000000 (Exact)	Risk allele 1
				[2]<->[1]	[22]<->[12]	[22]<->[11]	[11+12]<->[22]	common OR
				OR=0.958	OR=0.733	OR=0.685	OR=0.685	OR=0.898
				C.I.=[0.302-3.039]	C.I.=[0.013-43.003]	C.I.=[0.014-34.635]	C.I.=[0.014-34.665]
				p=1.00022 (F)	p=1.00000	p=1.00000	p=1.00000	p=0.94177
HLA_DRB_DQA_DQB_19	n11=521 (521.05)	n11=306 (306.05)	n11=213 (213.00)	Risk allele 2
	n12=10 (9.91)	n12=8 (7.90)	n12=2 (1.99)
DRB1*04:07_DQA1*03:02_DQB1*03:01	n22=0 (0.05)	n22=0 (0.05)	n22=0 (0.00)
	f_a1=0.99 +/-0.003	f_a1=0.99 +/-0.004	f_a1=1.00 +/-0.003	[1]<->[2]	[11]<->[12]	[11+]<->[22]	[11]<->[12+22]	common OR
	F=-0.00951	F=-0.01290	F=-0.00467	OR=0.362	OR=0.359	OR=1.436	OR=0.359	OR=0.359
	p=0.826616 (Pearson)	p=0.819144 (Pearson)	p=0.945373 (Pearson)	C.I.=[0.077-1.714]	C.I.=[0.076-1.708]	C.I.=[0.028-72.632]	C.I.=[0.076-1.708]
	p=0.757842 (Llr)	p=0.747989 (Llr)	p=0.922985 (Llr)	p=0.21553 (F)	p=0.17967	p=1.00000	p=0.17967	p=0.17967
	p=1.000000 (Exact)	p=1.000000 (Exact)	p=1.000000 (Exact)	Risk allele 1
				[2]<->[1]	[22]<->[12]	[22]<->[11]	[11+12]<->[22]	common OR
				OR=2.761	OR=0.294	OR=0.697	OR=0.685	OR=1.562
				C.I.=[0.584-13.067]	C.I.=[0.005-18.955]	C.I.=[0.014-35.242]	C.I.=[0.014-34.665]
				p=0.21553 (F)	p=1.00000	p=1.00000	p=1.00000	p=0.17967
HLA_DRB_DQA_DQB_20	n11=526 (526.01)	n11=311 (311.01)	n11=213 (213.00)	Risk allele 2
	n12=5 (4.98)	n12=3 (2.99)	n12=2 (1.99)
DRB1*01:02_DQA1*01:01_DQB1*05:01	n22=0 (0.01)	n22=0 (0.01)	n22=0 (0.00)
	f_a1=1.00 +/-0.002	f_a1=1.00 +/-0.003	f_a1=1.00 +/-0.003	[1]<->[2]	[11]<->[12]	[11+]<->[22]	[11]<->[12+22]	common OR
	F=-0.00473	F=-0.00480	F=-0.00467	OR=0.974	OR=0.973	OR=1.459	OR=0.973	OR=0.973
	p=0.913199 (Pearson)	p=0.932217 (Pearson)	p=0.945373 (Pearson)	C.I.=[0.162-5.851]	C.I.=[0.161-5.875]	C.I.=[0.029-73.815]	C.I.=[0.161-5.875]
	p=0.877774 (Llr)	p=0.904483 (Llr)	p=0.922985 (Llr)	p=1.02203 (F)	p=0.97655	p=1.00000	p=0.97655	p=0.97655
	p=1.000000 (Exact)	p=1.000000 (Exact)	p=1.000000 (Exact)	Risk allele 1
				[2]<->[1]	[22]<->[12]	[22]<->[11]	[11+12]<->[22]	common OR
				OR=1.027	OR=0.714	OR=0.685	OR=0.685	OR=0.889
				C.I.=[0.171-6.173]	C.I.=[0.010-49.708]	C.I.=[0.014-34.675]	C.I.=[0.014-34.665]
				p=1.02203 (F)	p=1.00000	p=1.00000	p=1.00000	p=0.97655
HLA_DRB_DQA_DQB_21	n11=523 (523.03)	n11=309 (309.02)	n11=212 (212.01)	Risk allele 2
	n12=8 (7.94)	n12=5 (4.96)	n12=3 (2.98)
DRB1*11:03_DQA1*05:01_DQB1*03:01	n22=0 (0.03)	n22=0 (0.02)	n22=0 (0.01)
	f_a1=0.99 +/-0.003	f_a1=0.99 +/-0.004	f_a1=0.99 +/-0.004	[1]<->[2]	[11]<->[12]	[11+]<->[22]	[11]<->[12+22]	common OR
	F=-0.00759	F=-0.00803	F=-0.00703	OR=0.875	OR=0.875	OR=1.456	OR=0.875	OR=0.875
	p=0.861156 (Pearson)	p=0.886910 (Pearson)	p=0.917949 (Pearson)	C.I.=[0.208-3.682]	C.I.=[0.207-3.698]	C.I.=[0.029-73.687]	C.I.=[0.207-3.698]
	p=0.805359 (Llr)	p=0.841229 (Llr)	p=0.884568 (Llr)	p=1.00282 (F)	p=0.85530	p=1.00000	p=0.85530	p=0.85530
	p=1.000000 (Exact)	p=1.000000 (Exact)	p=1.000000 (Exact)	Risk allele 1
				[2]<->[1]	[22]<->[12]	[22]<->[11]	[11+12]<->[22]	common OR
				OR=1.142	OR=0.636	OR=0.687	OR=0.685	OR=0.968
				C.I.=[0.272-4.805]	C.I.=[0.010-40.073]	C.I.=[0.014-34.737]	C.I.=[0.014-34.665]
				p=1.00282 (F)	p=1.00000	p=1.00000	p=1.00000	p=0.85530
HLA_DRB_DQA_DQB_22	n11=526 (526.01)	n11=312 (312.00)	n11=212 (212.01)	Risk allele 2
	n12=5 (4.98)	n12=2 (1.99)	n12=3 (2.98)
DRB1*10:01_DQA1*01:04_DQB1*05:01	n22=0 (0.01)	n22=0 (0.00)	n22=0 (0.01)
	f_a1=1.00 +/-0.002	f_a1=1.00 +/-0.002	f_a1=0.99 +/-0.004	[1]<->[2]	[11]<->[12]	[11+]<->[22]	[11]<->[12+22]	common OR
	F=-0.00473	F=-0.00319	F=-0.00703	OR=2.199	OR=2.208	OR=1.471	OR=2.208	OR=2.208
	p=0.913199 (Pearson)	p=0.954853 (Pearson)	p=0.917949 (Pearson)	C.I.=[0.366-13.216]	C.I.=[0.366-13.324]	C.I.=[0.029-74.400]	C.I.=[0.366-13.324]
	p=0.877774 (Llr)	p=0.936288 (Llr)	p=0.884568 (Llr)	p=0.42354 (F)	p=0.37592	p=1.00000	p=0.37592	p=0.37592
	p=1.000000 (Exact)	p=1.000000 (Exact)	p=1.000000 (Exact)	Risk allele 1
				[2]<->[1]	[22]<->[12]	[22]<->[11]	[11+12]<->[22]	common OR
				OR=0.455	OR=1.400	OR=0.680	OR=0.685	OR=0.640
				C.I.=[0.076-2.733]	C.I.=[0.020-97.428]	C.I.=[0.013-34.403]	C.I.=[0.014-34.665]
				p=0.42354 (F)	p=1.00000	p=1.00000	p=1.00000	p=0.37592
Legend:
The tests for association are adapted from Sasieni PD (1997).
n11(e):	Genotype 11 (expected)
n12(e):	Genotype 12 (expected)
n22(e):	Genotype 22 (expected)
f a1:	Frequency of allele 1 +/- standard deviation
F:	Inbreeding coefficient
p (Pearson):	Pearson's goodness-of-fit chi-square (degree of freedom = 1)
p (Llr):	Log likelihood ratio chi-square (degree of freedom = 1)
p (Exact):	Exact test
The following equations correspond to risk allele 2.
Odds ratio (OR, allele freq. Difference):	(Case_a2 * Control_a1) / (Case_a1 * Control_a2)
Chi2 (allele freq. difference):	(P) = Pearson's goodness-of-fit chi-square (df=1), (F) = Fisher's exact test
Odds ratio (heterozygous):	(Case_12 * Control_11) / (Case_11 * Control_12)
Odds ratio (homozygous):	(Case_22 * Control_11) / (Case_11 * Control_22)
Odds ratio (allele positivity):	((Case_12+Case_22) * Control_11) / (Case_11 * (Control_12+Control_22))
Common odds ratio:	(Case_12*Control_11/N01 + Case_22*Control_12/N12 + 4*(Case_22*Control_11/N02))/
	(Case_11*Control_12/N01 + Case_12*Control_22/N12 + 4*(Case_22*Control_11*Case_11*Control_22)**0.5/N02)
Source:	Tim M. Strom; Thomas F. Wienker: https://ihg.helmholtz-muenchen.de/ihg/snps.html; https://ihg.helmholtz-muenchen.de/cgi-bin/hw/hwa1.pl
